# Supplementary material for: Diagnostic efficacy of the magnetic resonance T1w/T2w ratio for the middle cerebellar peduncle in multiple system atrophy and spinocerebellar ataxia: A preliminary study
Source: PLoS One. 2022 Apr 15;17(4):e0267024. doi: 10.1371/journal.pone.0267024 (PMC9012356; doi:10.1371/journal.pone.0267024)
Supplement: S1 Table — (XLSX) [file pone.0267024.s001.xlsx]

## Sheet: data
No.		disease	Age at MRI	Sex	disease duration	Age at onset	median_90_R_MCP_sw	median_90_L_MCP_sw	MCP sT1w/T2w ratio	MCP volume	GM	WM	CSF	ICV	MCP/ICV	MCP grade
1	MSA001	1	51	2	3.8	47	-0.005964	-0.014053	-0.0100085	160	0.5733	0.4299	0.3765	1.3797e+06	0.115967	3
2	MSA002	1	73	2	5.9	67	0.147171	0.17614	0.161656	464	0.5809	0.4044	0.4122	1397500	0.332021	1
3	MSA003	1	58	1	2.5	55	-0.000507	0.073851	0.036672	284	0.6451	0.4846	0.4998	1629500	0.174287	3
4	MSA004	1	69	2	2	67	0.068326	0.072266	0.070296	216	0.4902	0.3955	0.3698	1255500	0.172043	2
5	MSA005	1	64	1	1.3	62	0.096695	0.104257	0.100476	196	0.5016	0.3488	0.3496	1.2e+06	0.163333	3
6	MSA006	1	56	2	2.8	53	0.15325	0.108249	0.130749	344	0.6298	0.4074	0.3022	1339400	0.256831	1
7	MSA007	1	62	2	2.8	60	0.078638	0.067623	0.0731305	256	0.5243	0.3992	0.3789	1302400	0.19656	2
8	MSA008	1	62	1	4.2	57	0.11288	0.029049	0.0709645	220	0.6334	0.4746	0.4368	1.5448e+06	0.142413	3
9	MSA009	1	74	2	1.7	72	0.115667	0.098753	0.10721	320	0.5268	0.3707	0.4297	1327200	0.241109	1
10	MSA010	1	64	1	0.8	63	0.112967	0.05206	0.0825135	388	0.6902	0.566	0.4446	1700800	0.228128	2
11	MSA011	1	61	1	2.3	59	0.176491	0.184945	0.180718	444	0.6238	0.4647	0.3753	1463800	0.30332	0
12	MSA012	1	53	1	0.8	52	0.049724	0.032711	0.0412175	272	0.5702	0.4403	0.4294	1439900	0.188902	2
13	MSA013	1	57	2	1.2	56	0.021547	0.047661	0.034604	172	0.5864	0.458	0.3922	1.4366e+06	0.119727	3
14	MSA014	1	49	1	2.9	46	0.028593	0.052756	0.0406745	272	0.6167	0.4629	0.4576	1.5372e+06	0.176945	3
15	MSA015	1	74	2	4.3	69	0.087994	0.086731	0.0873625	316	0.5764	0.4435	0.3757	1395600	0.226426	1
16	MSA016	1	66	2	4.3	62	-0.107274	-0.143931	-0.125603	64	0.4829	0.3664	0.4081	1257400	0.0508987	3
17	MSA017	1	43	2	4.2	39	0.137253	0.033351	0.085302	312	0.669	0.4437	0.2629	1375600	0.22681	2
18	MSA018	1	54	1	1.2	53	0.063147	-4.7e-05	0.03155	448	0.5606	0.4894	0.3985	1.4485e+06	0.309285	2
19	MSA019	1	72	2	2.9	69	0.105273	0.110773	0.108023	212	0.4957	0.3808	0.4557	1332200	0.159135	1
20	MSA020	1	62	1	3.1	59	0.132319	0.122261	0.12729	364	0.5687	0.3892	0.4652	1423100	0.25578	1
21	MSA021	1	57	1	0.9	56	0.112604	0.093069	0.102836	456	0.6775	0.4852	0.4285	1.5912e+06	0.286576	1
22	MSA022	1	56	1	0.8	56	0.130561	0.079685	0.105123	228	0.6024	0.4195	0.346	1367900	0.166679	2
23	MSA023	1	67	1	1.6	65	0.079553	0.0756	0.0775765	268	0.5859	0.5327	0.46	1.5786e+06	0.169771	2
24	MSA024	1	61	1	2.3	59	0.003753	-0.085554	-0.0409005	232	0.5691	0.4881	0.4867	1.5439e+06	0.150269	3
25	MSA025	1	79	1	0.9	78	0.169477	0.179888	0.174682	324	0.559	0.381	0.5179	1457900	0.222237	1
26	MSA026	1	68	1	2.8	65	0.069879	0.053162	0.0615205	300	0.6286	0.5215	0.4886	1638700	0.183072	2
27	MSA027	1	74	2	2.3	72	0.079592	0.065905	0.0727485	248	0.4819	0.3254	0.5161	1323400	0.187396	1
28	MSA028	1	48	1	2.2	46	0.006229	0.042491	0.02436	400	0.6478	0.4417	0.4002	1489700	0.26851	3
29	MSA029	1	54	1	1.8	52	-0.0043	0.03938	0.01754	340	0.6807	0.4712	0.4109	1562800	0.217558	3
30	MSA030	1	81	2	2.7	79	0.067882	0.061981	0.0649315	240	0.5316	0.3666	0.4127	1310900	0.18308	2
31	MSA031	1	68	1	0.8	67	0.081846	0.036229	0.0590375	276	0.5545	0.4839	0.4559	1494300	0.184702	1
32	MSA032	1	71	1	1	70	0.069311	-0.021622	0.0238445	252	0.6012	0.4392	0.5206	1561000	0.161435	2
33	SCA3001	2	56	2	5.7	50	0.197532	0.212999	0.205265	296	0.5197	0.4045	0.3413	1265500	0.2339	1
34	SCA3002	2	39	2	0.8	39	0.17233	0.169677	0.171004	368	0.6372	0.427	0.322	1386200	0.265474	1
35	SCA3003	2	49	2	5.2	44	0.18523	0.167915	0.176573	240	0.61	0.4058	0.2859	1301700	0.184374	1
36	SCA3004	2	66	1	3.8	62	0.108255	0.101385	0.10482	292	0.5672	0.4899	0.5049	1.562e+06	0.18694	1
37	SCA3005	2	26	2	5.6	20	0.214514	0.187445	0.20098	332	0.6421	0.3759	0.2903	1308300	0.253764	0
38	SCA3006	2	66	1	3.8	62	0.194863	0.153053	0.173958	364	0.6525	0.4131	0.3905	1456100	0.249983	0
39	SCA3007	2	73	2	1.9	71	0.164388	0.115534	0.139961	252	0.5799	0.3919	0.4067	1378500	0.182807	0
40	SCA3008	2	36	2	5.5	30	0.194926	0.156205	0.175565	320	0.612	0.3808	0.2694	1262200	0.253526	0
41	SCA6001	3	59	1	7.5	52	0.178637	0.1434	0.161019	520	0.6244	0.4749	0.4121	1511400	0.344052	0
42	SCA6002	3	78	1	9.8	68	0.138726	0.144194	0.14146	332	0.5248	0.3937	0.5478	1466300	0.22642	0
43	SCA6003	3	28	2	0.8	27	0.206544	0.196268	0.201406	476	0.6758	0.4079	0.3175	1.4012e+06	0.339709	0
44	SCA6004	3	64	2	2.7	61	0.229143	0.206611	0.217877	404	0.5397	0.4342	0.3609	1334800	0.302667	0
45	SCA6005	3	39	2	0.3	39	0.210529	0.19758	0.204054	432	0.6307	0.4214	0.3429	1395000	0.309677	0
46	SCA6006	3	46	1	3.7	43	0.204271	0.159025	0.181648	456	0.6269	0.4694	0.373	1469300	0.310352	0
47	SCA6007	3	74	1	2.3	72	0.199144	0.166663	0.182903	356	0.5225	0.3767	0.4669	1.3661e+06	0.260596	0
48	SCA6008	3	65	1	3.1	62	0.196237	0.15698	0.176609	468	0.5556	0.4694	0.3988	1423800	0.328698	0
49	SCA6009	3	67	2	3.4	64	0.249618	0.20844	0.229029	476	0.5024	0.4796	0.4629	1444900	0.329435	0
50	SCA6010	3	75	2	7.5	67	0.204467	0.173616	0.189042	320	0.4527	0.343	0.4184	1.2141e+06	0.26357	0
51	SCA6011	3	51	1	3.5	48	0.22893	0.196866	0.212898	608	0.678	0.502	0.3904	1.5704e+06	0.387163	0
52	SCA6012	3	68	1	9.7	58	0.18863	0.157741	0.173185	540	0.6228	0.4913	0.4695	1.5836e+06	0.340995	0
53	SCA6013	3	48	1	3.8	44	0.206022	0.173752	0.189887	604	0.6483	0.5387	0.4198	1.6068e+06	0.375902	0
54	SCA6014	3	51	1	7	44	0.195806	0.147259	0.171533	364	0.5856	0.4799	0.4176	1483100	0.245432	0
55	SCA6015	3	58	1	1.1	57	0.145158	0.105691	0.125424	464	0.7092	0.5335	0.3822	1.6249e+06	0.285556	0
56	SCA6016	3	61	2	2.4	59	0.184117	0.141341	0.162729	436	0.5673	0.3898	0.3427	1299800	0.335436	0
57	HC001	4	62	2			0.193522	0.168007	0.180764	536	0.621	0.4591	0.3662	1.4463e+06	0.370601	0
58	HC002	4	47	2			0.219022	0.198204	0.208613	448	0.5574	0.4096	0.2347	1201700	0.372805	0
59	HC003	4	71	2			0.224552	0.218616	0.221584	448	0.58	0.3543	0.4605	1394800	0.321193	0
60	HC004	4	69	1			0.144348	0.114501	0.129424	500	0.5783	0.4306	0.5403	1.5492e+06	0.322747	0
61	HC005	4	73	2			0.23874	0.218796	0.228768	476	0.5464	0.4028	0.565	1514200	0.314357	0
62	HC006	4	44	1			0.203048	0.169277	0.186163	392	0.6789	0.513	0.3752	1567100	0.250144	0
63	HC007	4	76	1			0.153621	0.142739	0.14818	616	0.6285	0.4682	0.4878	1584500	0.388766	0
64	HC008	4	67	2			0.233607	0.215567	0.224587	612	0.6021	0.4437	0.2983	1.3441e+06	0.455323	0
65	HC009	4	63	1			0.212467	0.206232	0.209349	468	0.5504	0.4455	0.4333	1429200	0.327456	0
66	HC010	4	60	1			0.21776	0.179909	0.198835	520	0.5645	0.4625	0.4074	1.4344e+06	0.362521	0
67	HC011	4	53	2			0.172869	0.161733	0.167301	492	0.5922	0.4196	0.3142	1326000	0.371041	1
68	HC012	4	80	2			0.204858	0.169393	0.187126	352	0.4481	0.3686	0.3816	1198300	0.293749	0
69	HC013	4	68	2			0.182761	0.168978	0.17587	456	0.5794	0.4295	0.4041	1.413e+06	0.322718	0
70	HC014	4	56	1			0.194789	0.169514	0.182151	580	0.6513	0.5138	0.3755	1540600	0.376477	0
71	HC015	4	46	1			0.214362	0.199287	0.206824	488	0.5883	0.4431	0.6031	1634500	0.298562	0
72	HC016	4	70	1			0.187409	0.169277	0.178343	516	0.597	0.4318	0.457	1485800	0.347288	0
73	HC017	4	55	1			0.240477	0.196707	0.218592	524	0.6114	0.4573	0.4927	1561400	0.335596	0
